# Supplementary material for: Inhibition of HSF1 and SAFB Granule Formation Enhances Apoptosis Induced by Heat Stress
Source: Int J Mol Sci. 2021 May 7;22(9):4982. doi: 10.3390/ijms22094982 (PMC8124827; doi:10.3390/ijms22094982)
Supplement: Supplementary file 1 [file ijms-22-04982-s001.zip]

Archive with 1 entries (1 files):
- ijms-1163895-SI.pdf
